# Supplementary material for: Metabolic Benefits vs. Cardiovascular Uncertainty: A Critical Review of GLP-1 Receptor Agonists in Type 1 Diabetes
Source: Int J Mol Sci. 2026 Apr 27;27(9):3882. doi: 10.3390/ijms27093882 (PMC13164057; doi:10.3390/ijms27093882)
Supplement: Supplementary file 1 [file ijms-27-03882-s001.zip]

Archive with 2 entries (2 files):
- ijms-4102859-supplementary S1-S3.pdf
- ijms-4102859-supplementary S4.pdf
